# Supplementary material for: Feasibility of Implementing Cancer-Specific Community-Based Exercise Programming: A Multi-Centre Randomized Trial
Source: Cancers (Basel). 2022 May 31;14(11):2737. doi: 10.3390/cancers14112737 (PMC9179478; doi:10.3390/cancers14112737)
Supplement: Supplementary file 1 [file cancers-14-02737-s001.zip]

Archive with 1 entries (1 files):
- cancers-1707412-supplementary.pdf
